# Supplementary material for: Geo-social gradients in predicted COVID-19 prevalence in Great Britain: results from 1 960 242 users of the COVID-19 Symptoms Study app
Source: Thorax. 2020 Dec 29;76(7):723–5. doi: 10.1136/thoraxjnl-2020-215119 (PMC8223682; doi:10.1136/thoraxjnl-2020-215119)
Supplement: Supplementary data [file thoraxjnl-2020-215119supp004.xlsx]

## Sheet: TableS1
	2020-03-29	2020-04-01	2020-04-04	2020-04-07	2020-04-10	2020-04-13	2020-04-16	2020-04-19	total
2020-03-29	1610912	1563719	1017194	907857	815409	782876	756070	910111	8364148
2020-04-01	0	143508	145836	119465	100720	94013	89266	95077	787865
2020-04-04	0	0	147814	149249	120846	105462	99433	103757	726561
2020-04-07	0	0	0	81646	82129	66429	56393	54932	341529
2020-04-10	0	0	0	0	49321	49646	41329	35713	176009
2020-04-13	0	0	0	0	0	66397	66855	58532	191784
2020-04-16	0	0	0	0	0	0	58611	59088	117699
2020-04-19	0	0	0	0	0	0	0	79646	79646
total	1610912	1707227	1310844	1258217	1168425	1164823	1167957	1396856

## Sheet: TableS2
		Unadjusted Values						Standardised/Adjusted values
Model	Term	Estimate	Standard error	Degrees of Freedom	p-value	95% Confidence Interval - low	95% Confidence Interval - high	StandCoef	Standardied Standard Error	95% Confidence Interval - low	95% Confidence Interval - high	Adjusted p-value
M1	IMD	-0.440381	0.01	-55.13	p<0.001	-0.46	-0.42	-0.21	NA	-0.22	-0.2	-
M2	IMD	-0.434884	0.01	8092	p<0.001	-0.46	-0.41	-0.21	0.01	-0.22	-0.2	p<0.001
	CountryScotland	-0.748819	0.05	8092	p<0.001	-0.85	-0.64	-0.09	0.01	-0.14	-0.04	p<0.001
	CountryWales	-0.249889	0.09	8092	0.003	-0.42	-0.08	-0.02	0.01	-0.1	0.06	p<0.001
M3	IMD	-0.432035	0.01	8190.56	p<0.001	-0.46	-0.41	-0.21	0.01	-0.22	-0.2	p<0.001
	CountryScotland	-0.713572	0.06	9160.94	p<0.001	-0.82	-0.6	-0.09	0.01	-0.14	-0.03	p<0.001
	CountryWales	-0.211954	0.09	8569.26	0.01	-0.38	-0.04	-0.02	0.01	-0.1	0.07	0.02
	Lag (SAC)	0.0142871	0.01	63527.4	0.02	0	0.03	0.01	0	0	0.02	0.02
M4	IMD	-0.371404	0.02	9550.71	p<0.001	-0.4	-0.34	-0.18	0.01	-0.19	-0.16	p<0.001
	CountryScotland	-0.52135	0.06	8742.6	p<0.001	-0.63	-0.41	-0.06	0.01	-0.12	-0.01	p<0.001
	CountryWales	0.31148	0.08	8118.36	p<0.001	0.15	0.47	0.02	0.01	-0.06	0.1	p<0.001
	Lag (SAC)	0.000795814	0.01	63021.1	0.9	-0.01	0.01	0	0	-0.01	0.01	0.9
	Air pollution (NOx)	0.0176673	0	7932.32	p<0.001	0.01	0.02	0.07	0.01	0.06	0.07	p<0.001
	GP/MSOA	0.00832087	0.02	7679.58	0.64	-0.03	0.04	0	0.01	-0.01	0.02	0.71
	Household Density	0.977011	0.09	7709.78	p<0.001	0.81	1.14	0.08	0.01	-0.01	0.16	p<0.001
	RUC	-0.210013	0.01	7826.91	p<0.001	-0.23	-0.19	-0.13	0.01	-0.15	-0.12	p<0.001
	Responders in MSOA	0.0469018	0.01	15491.5	p<0.001	0.02	0.07	0.03	0.01	0.02	0.04	p<0.001
M5	IMD	-0.311462	0.02	10394.4	p<0.001	-0.35	-0.28	-0.15	0.01	-0.17	-0.13	p<0.001
	CountryScotland	-0.479343	0.06	8869.4	p<0.001	-0.59	-0.37	-0.06	0.01	-0.11	0	p<0.001
	CountryWales	0.255695	0.08	8190.2	0.002	0.09	0.42	0.02	0.01	-0.06	0.1	p<0.001
	Lag (SAC)	0.00185875	0.01	63011.6	0.76	-0.01	0.01	0	0	0	0.01	0.76
	Air pollution (NOx)	0.0218782	0	8269.42	p<0.001	0.02	0.03	0.08	0.01	0.08	0.08	p<0.001
	GP/MSOA	0.0119536	0.02	7722	0.5	-0.02	0.05	0	0.01	-0.01	0.02	0.67
	Household Density	0.946715	0.08	7761.22	p<0.001	0.78	1.11	0.07	0.01	-0.01	0.15	p<0.001
	RUC	-0.197604	0.01	7923.39	p<0.001	-0.22	-0.17	-0.13	0.01	-0.14	-0.12	p<0.001
	Responders in MSOA	0.0551056	0.01	16731.9	p<0.001	0.03	0.08	0.03	0.01	0.02	0.04	p<0.001
	Diabetes %	0.001991	0.01	40968.2	0.73	-0.01	0.01	0	0	0	0.01	0.76
	Kidney disease %	0.0265968	0.01	44804.2	0.048	0	0.05	0.01	0	0	0.02	0.07
	Lung disease %	0.00151823	0	43135	0.62	0	0.01	0	0	0	0.01	0.71
	Heart disease %	0.00405876	0.01	41248	0.62	-0.01	0.02	0	0	-0.01	0.01	0.71
	Obese (BMI > 30) %	0.0193846	0	40118.3	p<0.001	0.02	0.02	0.04	0	0.04	0.04	p<0.001
	Smoker %	0.0128041	0	39413.6	p<0.001	0.01	0.02	0.02	0.01	0.02	0.03	p<0.001
M6	IMD	-0.312717	0.02	10424.5	p<0.001	-0.35	-0.28	-0.15	0.01	-0.17	-0.13	p<0.001
	CountryScotland	-0.462333	0.06	8872.36	p<0.001	-0.57	-0.35	-0.06	0.01	-0.11	0	p<0.001
	CountryWales	0.237352	0.08	8191.81	p<0.001	0.07	0.4	0.02	0.01	-0.06	0.1	0.01
	Lag (SAC)	0.00140631	0.01	62982.3	0.82	-0.01	0.01	0	0	0	0.01	0.82
	Air pollution (NOx)	0.0259942	0	8400.67	p<0.001	0.02	0.03	0.1	0.01	0.09	0.1	p<0.001
	GP/MSOA	0.0193986	0.02	7737.24	0.27	-0.02	0.05	0.01	0.01	-0.01	0.02	0.31
	Household Density	1.08023	0.09	7927.03	p<0.001	0.91	1.25	0.08	0.01	0	0.16	p<0.001
	RUC	-0.20177	0.01	7949.02	p<0.001	-0.23	-0.18	-0.13	0.01	-0.14	-0.12	p<0.001
	Responders in MSOA	0.0910637	0.01	18223.9	p<0.001	0.07	0.12	0.05	0.01	0.04	0.07	p<0.001
	Diabetes %	0.0112285	0.01	40837.6	0.06	0	0.02	0.01	0	0	0.01	0.07
	Kidney disease %	0.030676	0.01	44653.1	0.02	0	0.06	0.01	0	0	0.02	0.03
	Lung disease %	0.00120651	0	43016.6	0.69	0	0.01	0	0	0	0	0.73
	Heart disease %	0.0184378	0.01	41134.9	0.03	0	0.03	0.01	0	0	0.02	0.03
	Obese (BMI > 30) %	0.0185735	0	39939.3	p<0.001	0.01	0.02	0.04	0	0.04	0.04	p<0.001
	Smoker %	0.0105909	0	38952.1	p<0.001	0.01	0.02	0.02	0.01	0.02	0.02	p<0.001
	Adjusted-mean age	0.0852413	0.01	30628.4	p<0.001	0.07	0.1	0.07	0.01	0.07	0.08	p<0.001
	Adjusted-mean sex	0.00636037	0	44137.5	0.01	0	0.01	0.01	0	0.01	0.01	0.01

## Sheet: TableS3
Healthy at sign-up model
	Unadjusted Values						Standardised/Adjusted values
Term	Estimate	Standard error	Degrees of Freedom	p-value	95% Confidence Interval - low	95% Confidence Interval - high	StandCoef	Standardied Standard Error	95% Confidence Interval - low	95% Confidence Interval - high	Adjusted p-value
IMD	-0.0974001	0.00919662	-10.5909	<0.001	-0.115425	-0.0793751	-0.101037	0.00954004	-0.109774	-0.0923004	<0.001
CountryScotland	-0.131892	0.029659	8681.15	<0.001	-0.190023	-0.0737617	-0.0335627	0.00754735	-0.0617388	-0.00538672	<0.001
CountryWales	0.0781296	0.0425306	7977.99	0.0662443	-0.00522895	0.161488	0.0129219	0.00703419	-0.0274822	0.053326	0.1084
Lag (SAC)	-0.000165707	0.00723766	60913.1	0.981734	-0.0143513	0.0140198	-8.42543e-05	0.00368002	-0.00696003	0.00679152	0.981734
Air pollution (NOx)	0.00859396	0.00127296	8634.52	<0.001	0.006099	0.0110889	0.0696063	0.0103103	0.068397	0.0708156	<0.001
GP/MSOA	0.0131111	0.00924891	7857.83	0.156353	-0.00501646	0.0312386	0.00991002	0.0069908	0.00112355	0.0186965	0.201025
Household Density	0.37033	0.0455729	8361.97	<0.001	0.281009	0.459652	0.0619435	0.00762279	0.0186492	0.105238	<0.001
RUC	-0.0489	0.00635849	8098.34	<0.001	-0.0613624	-0.0364376	-0.0688356	0.00895073	-0.0748762	-0.0627951	<0.001
Responders in MSOA	0.00580566	0.0108864	20981.9	0.593836	-0.0155314	0.0271427	0.00592158	0.0111038	-0.00442054	0.0162637	0.628768
Diabetes %	0.00369068	0.00310709	30965.8	0.234912	-0.00239912	0.00978047	0.00665511	0.00560278	0.00370337	0.00960685	0.281895
Kidney disease %	0.00826326	0.00726923	33359.8	0.255653	-0.00598416	0.0225107	0.00581608	0.00511643	-0.00108969	0.0127218	0.287609
Lung disease %	0.00263401	0.00166682	32926.6	0.114057	-0.000632902	0.00590093	0.00835654	0.00528808	0.00677305	0.00994002	0.157926
Heart disease %	0.00717	0.00433708	31428.8	0.098303	-0.00133052	0.0156705	0.00875475	0.00529569	0.00463453	0.012875	0.147455
Obese (BMI > 30) %	0.00519143	0.00151171	45934.8	<0.001	0.00222854	0.00815432	0.0308415	0.00898082	0.0294054	0.0322776	0.00133861
Smoker %	0.00448695	0.00151192	31267.1	0.00300259	0.00152363	0.00745026	0.0190358	0.0064143	0.0175994	0.0204721	0.01
Adjusted-mean age	0.021797	0.00366462	27364.2	<0.001	0.0146145	0.0289795	0.0412702	0.00693855	0.0377888	0.0447516	<0.001
Adjusted-mean sex	-0.00474102	0.00162532	36761.2	0.00353657	-0.00792658	-0.00155545	-0.0241679	0.00828526	-0.025712	-0.0226238	0.01
